# Supplementary material for: Identification of Epigenetic Interactions between miRNA and Gene Expression as Potential Prognostic Markers in Bladder Cancer
Source: Genes (Basel). 2022 Sep 10;13(9):1629. doi: 10.3390/genes13091629 (PMC9498328; doi:10.3390/genes13091629)
Supplement: Supplementary file 1 [file genes-13-01629-s001.zip]

Archive with 1 entries (1 files):
- genes-1880656-supplementary.pdf
